# Supplementary material for: Genetically-Driven Enhancement of Dopaminergic Transmission Affects Moral Acceptability in Females but Not in Males: A Pilot Study
Source: Front Behav Neurosci. 2017 Aug 29;11:156. doi: 10.3389/fnbeh.2017.00156 (PMC5581873; doi:10.3389/fnbeh.2017.00156)
Supplement: Supplementary Data Sheet 1 — Examples of moral dilemmas administered to the subjects enrolled in the study. [file DataSheet1.XLSX]

## Sheet: Raw data
		Subject ID	Sex	Age	Freq_Y	Acceptability	(sqrt)RT_Y	(sqrt)RT_N	Valence	Arousal	rs1800955 DRD4 C521T	DRD4 VNTR 48 bp Exon III	SLC6A3 VNTR 40 bp 3'-UTR	rs4680 COMT G472A Val158Met	rs1800497 ANKK1 C2137T Glu713Lys
		E1	F	19	0.14	0.61	120.23	98.26	1.47	5.93	T/T	7/7	9/10	G/A	A1/A2	T/C
		E2	F	22	0.73	1.36	96.36	105.96	2.54	4.73	T/C	4/4	9/10	G/G	A2/A2	C/C
		E3	F	19	0.55	0.93	107.41	112.64	1.48	4.77	C/C	2/3	9/10	A/A	A1/A2	T/C
		E4	F	19	0.54	1.39	117.88	134.54	3.14	3.64	T/C	4/4	9/10	G/A	A1/A1	T/T
		E6	F	19	0.62	3.27	105.33	101.61	2.43	5.77	T/T	4/4	10/10	A/A	A1/A1	T/T
		E7	F	19	0.5	4.43	103.38	101.46	4.04	4.79	T/C	4/6	10/11	G/A	A2/A2	C/C
		E8	F	20	0.25	0.91	99.12	94.61	2.42	5.6	T/C	4/4	9/10	G/G	A2/A2	C/C
		E11	F	19	0.59	2.38	133.82	125.89	3.27	7.29	T/C	4/7	10/10	G/A	A1/A2	T/C
		E12	F	18	0.48	1.93	104.43	105.24	2.79	6.23	T/C	4/4	10/10	G/A	A1/A2	T/C
		E14	F	19	0.54	1.55	93.03	88.66	1.68	5.03	T/T	2/4	10/10	G/A	A2/A2	C/C
		E15	F	19	0.85	2.79	109.55	129.8	3.16	5.5	T/T	4/4	9/10	G/A	A1/A2	T/C
		E16	F	19	0.31	0.37	115.81	100.39	1.05	8.11	T/C	4/4	9/10	G/A	A2/A2	C/C
		E21	F	21	0.48	2.4	102.66	100.05	1.87	6.7	T/T	4/4	9/10	A/A	A2/A2	C/C
		E24	F	19	0.23	1.52	95.99	93.78	1.7	5.66	T/C	4/4	10/10	G/A	A2/A2	C/C
		E26	F	19	0.52	2.64	100.8	101.18	3.07	3.38	T/C	3/4	10/10	A/A	A2/A2	C/C
		E27	F	21	0.36	0.7	113.46	106.18	2.07	3.34	T/T	4/7	9/10	G/G	A2/A2	C/C
		E28	F	19	0	0		81.82	1.11	6.56	T/C	3/4	9/10	G/G	A1/A2	T/C
		E30	F	19	0.46	3.38	99.96	84.33	2.93	3.15	T/C	4/4	9/10	G/A	A2/A2	C/C
		E31	F	19	0.74	2.67	89.7	87.28	3.91	4.36	T/C	4/4	9/10	G/A	A2/A2	C/C
		E35	F	34	0.09	2.11	114.35	92.15	2.86	3.91	T/C	4/4	9/10	G/G	A2/A2	C/C
		E36	F	19	0.48	1.41	103.85	95.62	2.59	4.02	T/C	4/7	9/10	G/G	A2/A2	C/C
		E40	F	20	0.71	1.61	95.07	100.58	2.77	3.36	T/C	2/4	9/10	G/A	A2/A2	C/C
		E43	F	19	0.29	1.46	107.89	101.96	1.7	6.29	T/T	2/8	10/10	G/A	A1/A2	T/C
		E45	F	19	0.48	3.81	119.1	109.95	3.52	3.54	T/C	4/7	9/9	G/A	A2/A2	C/C
		E47	F	19	0.68	3.17	100.59	104.38	2.77	2.83	T/C	4/4	9/10	G/A	A2/A2	C/C
		E48	F	19	0.56	0.45	90.34	86.9	1.36	6.5	C/C	4/8	9/10	G/G	A1/A2	T/C
		E50	F	19	0.34	4.8	115.5	132.23	1.66	2.54	C/C	4/4	9/10	G/A	A2/A2	C/C
		E51	F	19	0.43	1.79	109.43	88.92	2.88	7.16	C/C	4/4	9/10	A/A	A2/A2	C/C
		E53	F	19	0.66	4	92.63	86.08	3.88	5.5	C/C	2/4	9/10	G/A	A2/A2	C/C
		E54	F	19	0.35	0.56	97.66	92.55	1.63	2.84	T/C	4/4	10/10	G/G	A2/A2	C/C
		E57	F	19	0.45	3.38	97.78	92.52	2.57	5.43	C/C	4/4	10/10	G/A	A2/A2	C/C
		E58	F	19	0.64	1.89	117.99	116.39	3.91	2.29	C/C	2/5	10/10	G/A	A2/A2	C/C
		E63	F	19	0.48	1.84	111.86	106.8	2.32	7.77	C/C	4/4	9/10	G/A	A2/A2	C/C
		E68	F	20	0.29	5.05	106.99	114.37	4.25	4.13	C/C	4/7	10/10	G/A	A2/A2	C/C
		E69	F	19	0.7	4.47	115.38	124.95	2.84	5.45	C/C	7/7	9/10	A/A	A2/A2	C/C
		E70	F	20	0.55	1.85	98.57	97.64	2.4	4.08	T/T	7/7	9/10	G/A	A2/A2	C/C
		E71	F	19	0.48	1.09	86.48	87.78	3.52	3.48	T/C	3/3	9/10	G/A	A2/A2	C/C
		E73	F	24	0.66	0.39	94.45	94.81	1.3	8.3	T/C	4/4	10/11	A/A	A1/A2	T/C
		E76	F	19	0.43	1.43	99.2	93.58	2.77	6.07	C/C	4/4	9/9	A/A	A2/A2	C/C
		E84	F	19	0.29	4.18	102.95	94.42	3.18	6.68	T/C	4/2	10/10	A/A	A2/A2	C/C
		E85	F	19	0.48	1.66	96.9	85.13	2.14	7.64	T/C	2/4	10/10	G/A	A2/A2	C/C
		E86	F	19	0.23	3.2	128.67	108.29	2.82	2.02	T/T	4/4	10/10	G/G	A1/A2	T/C
		E87	F	19	0.58	1.16	105.87	103.11	1.98	4.92	T/C	4/4	9/10	A/A	A1/A2	T/C
		E88	F	19	0.69	2.55	88.49	95.54	3.07	6.87	T/C	4/7	9/10	G/A	A2/A2	C/C
		E91	F	19	0.68	2.13	104.83	112.7	2.54	7.2	T/T	7/7	9/10	G/A	A2/A2	C/C
		E96	F	19	0.36	0.96	104.36	96.38	1.89	7.02	T/C	2/7	10/10	G/A	A2/A2	C/C
		E97	F	19	0.27	2.11	120.6	110.34	2.79	5.14	T/T	7/7	10/10	G/G	A1/A2	T/C
		E99	F	20	0.27	0.57	97.63	88.16	1.7	4.43	T/C	4/4	10/10	G/G	A2/A2	C/C
		E101	F	21	0.18	1.03	105.29	95.94	4.59	4.33	T/T	4/4	9/11	G/G	A1/A2	T/C
		E105	F	19	0.52	0.66	99.85	95.12	1.09	6.68	T/C	2/4	9/10	G/G	A2/A2	C/C
		E109	F	21	0.59	2.87	106.93	105.85	2.63	2.43	T/C	4/7	9/10	G/A	A2/A2	C/C
		E110	F	19	0.63	0.57	93.9	87.63	1.69	8.04	C/C	4/7	9/10	A/A	A2/A2	C/C
		E112	F	19	0.46	1.43	123.6	113.53	1.61	6.85	T/T	4/4	9/10	G/A	A2/A2	C/C
		E113	F	20	0.41	1.31	106.29	91.18	2.43	4.14	T/C	4/4	10/10	G/G	A1/A2	T/C
		E117	F	20	0.37	1.7	121.91	114.52	2.79	4.27	T/T	2/4	10/10	G/A	A1/A2	T/C
		G3	F	33	0.63	1.5	122.16	130.49	1.11	8.36	C/C	7/7	9/10	A/A	A2/A2	C/C
		G4	F	24	0.61	2.55	73.02	80.21	1.73	8.41	T/T	4/4	10/10	G/G	A1/A2	T/C
		G5	F	22	0.64	3.84	123.32	128.6	2.75	6.63	C/C	2/4	9/10	A/A	A2/A2	C/C
		G7	F	28	0.36	4.34	96.67	132.48	2.75	3.57	T/T	4/4	9/9	A/A	A2/A2	C/C
		G10	F	24	0.88	3.38	74.07	82.93	2.11	8.02	C/C	4/7	9/10	G/G	A1/A2	T/C
		G11	F	23	0.34	5.07	108.07	111.38	4.65	7.96	C/C	4/4	9/10	A/A	A2/A2	C/C
		G16	F	23	0.52	3.45	95.72	92.65	3.12	5.73	T/T	4/4	9/9	G/G	A2/A2	C/C
		G17	F	23	0.64	3.27	112.13	116.78	3.11	5.52	C/C	4/7	9/10	G/A	A2/A2	C/C
		G18	F	37	0.54	3.11	103.47	103.36	2.98	5.98	T/T	2/4	10/10	G/A	A2/A2	C/C
		G19	F	51	0.55	1.65	115.06	91.78	2.13	7.68	T/T	2/4	9/10	G/G	A2/A2	C/C
		G22	F	35	0.61	3.04	76.37	72.65	2.77	6.64	T/C	4/4	10/10	A/A	A2/A2	C/C
		G24	F	23	0.34	2.61	108.83	101.44	2.54	7.66	T/C	4/7	9/10	G/G	A2/A2	C/C
		G25	F	26	0.29	5.77	108.25	99.93	2.16	7.84	C/C	4/5	9/10	G/G	A2/A2	C/C
		G26	F	27	0.91	4.93	114.53	105.73	3.59	7.27	T/C	4/4	9/10	G/A	A2/A2	C/C
		P1	F	22	0.45	2.82	93.82	73.47	3.27	4.38	T/C	4/4	10/10	G/A	A2/A2	C/C
		P3	F	23	0.3	1.48	82.92	84.12	2.06	7.32	T/C	4/7	9/11	G/A	A1/A2	T/C
		P4	F	23	0.66	0.95	97.75	74.15	1.64	7.39	T/T	4/7	9/10	A/A	A2/A2	C/C
		P8	F	20	0.48	0.98	86.82	71.27	1.77	1.16	T/C	4/4	10/10	G/A	A2/A2	C/C
		P10	F	22	0.3	1.41	73.17	72.02	2.2	6.05	T/T	2/7	10/10	G/A	A2/A2	C/C
		P12	F		0	0		54.28	1.34	1	T/C	3/4	9/9	G/G	A2/A2	C/C
		P14	F	21	0.05	0.91	69.71	76.38	3.07	3.48	T/C	4/4	10/10	G/G	A2/A2	C/C
		P15	F	32	0	0.93		83.71	2.86	2.69	T/T	2/7	10/10	G/G	A2/A2	C/C
		P18	F		0	1.96	38.76	55.58	3.4	2.97	T/T	4/4	9/10	A/A	A2/A2	C/C
		P19	F	28	0.37	1.64	69.17	75.59	3.32	5.07	C/C	4/7	9/10	G/A	A2/A2	C/C
		P21	F	25	0.39	2.77	71.92	90.07	4.43	4.27	T/T	4/4	6/10	A/A	A1/A2	T/C
		P22	F	22	0.34	1.7	101.56	63.45	3.11	4.52	T/T	5/5	9/9	G/A	A2/A2	C/C
		P23	F	20	0.34	1.88	87.73	64.52	3.77	5.02	T/C	4/4	9/10	A/A	A1/A2	T/C
		P25	F	19	0.22	2.46	88.88	86.62	4.34	5.52	C/C	4/7	9/10	A/A	A2/A2	C/C
		P26	F	20	0.23	1.59	63.62	58.15	3.39	4.79	T/C	4/4	9/10	G/G	A2/A2	C/C
		P29	F	46	0.43	1.66	93.94	103.97	1.73	3.59	T/C	4/4	10/10	A/A	A2/A2	C/C
		P30	F	50	0.04	4	110.78	97.48	3.44	5.7	C/C	4/7	9/10	G/A	A1/A2	T/C
		P32	F	23	0.39	2.38	74.38	75.51	3.7	3.54	T/T	4/4	10/10	G/A	A2/A2	C/C
		P33	F	24	0.54	2.09	75.89	52.43	3.5	3.39	T/C	4/4	10/10	G/G	A2/A2	C/C
		P34	F	44	0.37	1.77	123.28	127.46	3.55	4.29	T/C	4/4	10/10	G/G	A2/A2	C/C
		P35	F	34		0	87.37	62.25	3.43		T/C	4/7	10/10	G/A	A1/A2	T/C
		P36	F	50	0.31	2.09	69.86	74.15	3	3.34	T/C	4/4	9/10	A/A	A2/A2	C/C
		P37	F	50		0					T/T	7/7	9/9	G/G	A2/A2	C/C
		P38	F	23	0.16	2.75	85.44	76.02	2.52	1.29	C/C	4/4	10/10	G/G	A1/A2	T/C
		P39	F	25	0.04	2.77	70.45	79.77	2.64	1.54	T/C	7/7	9/10	G/A	A2/A2	C/C
		P41	F	24	0.45	2.77	63	79.79	4.45	5.4	T/T	4/7	10/10	G/A	A2/A2	C/C
		P43	F	20	0.46	2.29	87.17	75.37	3.04	1	T/T	4/7	9/9	G/G	A2/A2	C/C
		P44	F	44	0.2	0.23	113.08	100.05	3.45	3.98	C/C	4/4	9/10	G/A	A2/A2	C/C
		P46	F	21	0.41	2.47			3.09	1.68	T/T	4/4	10/10	G/A	A1/A1	T/T
		P47	F		0.27	2.64			4.02	3.37	T/C	4/7	10/10	A/A	A2/A2	C/C
		P48	F		0.34	2.16			3.97	4.07	T/T	4/4	9/10	G/A	A2/A2	C/C
		P49	F	20	0.07	2.63	72.31	77.14	3.75	4.04	T/C	4/4	9/10	G/G	A1/A2	T/C
		P50	F		0.07	1.86			2.97	1.38	C/C	4/7	10/10	G/A	A2/A2	C/C
		E9	M	19	0.81	2.58	83.36	76.85	3.16	6.89	T/T	7/7	9/10	A/A	A2/A2	C/C
		E10	M	20	0.68	2.72	99.15	98.45	3.05	2.55	T/T	2/4	9/10	G/A	A2/A2	C/C
		E13	M	19	0.57	5.95	113.68	120.94	4.16	6.27	C/C	4/7	9/10	A/A	A2/A2	C/C
		E17	M	20	0.39	2.59	119.12	127.8	1.63	7.06	T/C	2/4	9/10	A/A	A1/A2	T/C
		E18	M	20	0.77	4.38	85.38	93.6	3.98	3.54	C/C	2/7	10/10	G/G	A1/A2	T/C
		E19	M	24	0.68	3.91	80.9	92.94	5.5	3.64	T/C	2/4	9/10	G/G	A2/A2	C/C
		E20	M	25	0.45	2.73	101.95	101.82	1.7	6.47	T/T	4/4	9/9	G/G	A2/A2	C/C
		E22	M	19	0.46	2.53	107.01	104.45	3.3	4.38	T/C	2/7	10/10	G/G	A2/A2	C/C
		E29	M	19	0.1	1.4	105.87	90.42	2.27	4.28	T/T	4/4	9/10	G/G	A1/A2	T/C
		E32	M	19	0.23	1.96	125.37	125.45	2.11	6.66	T/T	4/4	9/10	G/A	A2/A2	C/C
		E33	M	19	0.73	2.73	97.42	101.94	3.5	5.45	T/T	4/4	10/10	G/A	A2/A2	C/C
		E34	M	19	0.97	5.15	103.06	114.8	4.41	5.61	T/C	4/4	10/10	G/G	A2/A2	C/C
		E37	M	19	0.36	2.93	109.17	94.6	3.02	2.78	C/C	3/7	9/10	G/A	A1/A2	T/C
		E39	M	19	0.5	4.88	107.09	106.46	3.14	5.59	T/T	3/7	9/10	G/A	A2/A2	C/C
		E44	M	29	0.36	1.47	100.02	91.64	2.22	5.34	T/T	4/4	10/10	A/A	A1/A2	T/C
		E49	M	19	0.75	0.95	90.56	95.19	2.09	6.82	T/C	2/4	10/10	A/A	A1/A2	T/C
		E52	M	20	0.41	3.98	101.72	102.77	3.75	3.73	T/T	4/7	9/10	G/A	A2/A2	C/C
		E55	M	19	0.39	1.7	107.68	101.12	1.79	7.27	C/C	4/4	9/9	G/G	A1/A2	T/C
		E56	M	19	0.64	2.55	105.09	116.29	3.02	7.07	T/C	4/4	9/10	G/G	A2/A2	C/C
		E82	M	20	0.52	2.98	101.4	107.06	4	3.5	T/T	4/4	9/10	G/A	A1/A2	T/C
		E89	M	19	0.74	4.19	104.83	114.05	3.94	3.24	T/C	4/7	9/10	G/A	A2/A2	C/C
		E90	M	19	0.82	4.08	81.27	93.57	2.77	4.13	C/C	4/7	9/10	G/A	A2/A2	C/C
		E92	M	19	0.63	2.07	113.32	111.57	4.07	2.16	C/C	4/4	9/10	G/G	A1/A2	T/C
		E93	M	20	0.95	2.59	92.97	112.66	3.02	2.65	T/C	4/7	10/10	G/A	A1/A2	T/C
		E94	M	20	0.47	1.41	98	97.66	4.41	1.77	T/T	7/7	9/10	G/A	A2/A2	C/C
		E95	M	20	0.76	1.2	93.74	103.1	4.5	2.1	T/C	4/2	10/10	G/A	A2/A2	C/C
		E98	M	19	0.02	0.05		109.48	3.98	3.18	T/T	4/7	9/9	A/A	A2/A2	C/C
		E102	M	19	0.52	1.09	104.13	99.43	3.04	2.43	C/C	7/7	9/10	G/A	A2/A2	C/C
		E103	M	20	0.74	2.89	89.28	90.39	2.6	6.55	T/T	4/7	9/10	G/G	A2/A2	C/C
		E104	M	19	0.2	0.5	114.83	103.17	4.36	5.26	T/C	4/7	10/10	G/G	A2/A2	C/C
		E106	M	21	0.76	2.44	98.45	98.6	3.02	5.98	C/C	2/4	9/10	G/A	A2/A2	C/C
		E107	M	21	1	4.07	95.51		2.93	3.5	T/T	4/4	9/10	G/A	A1/A2	T/C
		E108	M	22	0.16	2.04	102.82	124.08	4.68	2.43	C/C	4/4	9/10	G/A	A2/A2	C/C
		E111	M	22	0.5	2.54	110.15	106.64	3.77	5.02	T/C	4/4	9/9	G/G	A2/A2	C/C
		E114	M	19	0.29	0.86	113.31	110.14	2.66	4.77	T/C	4/4	10/10	G/A	A2/A2	C/C
		E115	M	19	0.54	1.61	98.92	94.05	2.41	5.38	T/C	2/2	9/9	G/A	A1/A1	T/T
		E116	M	20	0.72	3.45	106.53	120.98	3.3	3.27	T/T	4/7	9/10	G/A	A2/A2	C/C
		E118	M	19	0.41	4.55	110.39	117.66	2.86	6.34	T/C	4/4	10/10	G/A	A1/A2	T/C
		E119	M	20	0.11	1.64	111.74	105.37	2.7	2.31	T/C	4/4	9/10	G/A	A1/A2	T/C
		E120	M	20	0.09	2.2	124.64	110.97	3.09	3.71	T/C	4/4	9/10	G/G	A1/A2	T/C
		G1	M	21	0.47	1.32	97.45	104.97	2.22	8.13	T/C	4/4	10/10	A/A	A2/A2	C/C
		G6	M	26	0.98	4.57	114.88	134.49	4.66	5.84	C/C	4/7	9/10	A/A	A1/A2	T/C
		G8	M	23	0.55	1.7	102.19	134	3.56	5.41	C/C	4/4	9/10	G/A	A2/A2	C/C
		G9	M	24	0.29	3.27	108.13	111.18	3.36	2.62	T/C	2/4	9/10	G/A	A1/A2	T/C
		G12	M	28	0.39	1.8	103.49	93.97	2.23	6.57	T/C	2/4	10/10	G/A	A2/A2	C/C
		G13	M	21					2		T/T	4/4	9/10	G/A	A1/A2	T/C
		G14	M	21	0.54	4.95	99.89	118.34	2.3	7.14	C/C	4/4	9/10	A/A	A2/A2	C/C
		G15	M	22	0.46	3.3	125.83	124.48	3.2	5.75	T/C	2/4	9/10	G/G	A2/A2	C/C
		G20	M	27	0.57	3.95	115.09	120.21	2.23	7.36	T/C	2/4	9/10	G/G	A2/A2	C/C
		G21	M	30	0.66	3.45	113.23	116.7	2.95	5.5	C/C	4/8	10/10	G/A	A2/A2	C/C
		G27	M	21	0.96	1.2	114.62	126.82	1.91	7.7	C/C	7/7	9/10	A/A	A2/A2	C/C
		G28	M	21	0.3	1.5	112.72	114.94	3.57	4.91	T/T	4/7	9/10	A/A	A1/A2	T/C
		G29	M	24	0.82	3.68	121.61	105.29	3.57	5.5	T/T	4/4	9/9	A/A	A2/A2	C/C
		G30	M	25	0.47	3.03	116.22	124.82	1.65	8.39	C/C	4/4	9/9	G/A	A2/A2	C/C
		G31	M	22	0.71	3.61	93.32	109.17	2.45	7.82	T/C	4/7	10/10	A/A	A2/A2	C/C
		G32	M	23	0.48	4.36	125.21	126.05	3.77	3.45	T/T	4/7	9/10	G/G	A2/A2	C/C
		G33	M		0.54	2.09	118.71	120.39	3.48	3.39	T/C	4/4	10/10	G/A	A1/A2	T/C
		G34	M	21	0.57	4.16	94.44	107.51	3.04	5.7	T/T	4/4	9/10	G/A	A2/A2	C/C
		G35	M	29	0.48	2.63	98.58	93.77	7.2	7.48	C/C	4/4	10/10	G/A	A2/A2	C/C
		G36	M	23	0.64	4.64	108.77	96.48	4.7	4.57	T/C	4/4	9/10	G/G	A2/A2	C/C
		G37	M	24	0.66	4.27	95.26	90.23	3	7.39	C/C	4/4	10/10	G/A	A2/A2	C/C
		G38	M	24	0.64	2.86	94.61	107.43	4.43	5.13	T/C	4/4	10/10	G/A	A2/A2	C/C
		G39	M	22	0.8	2.39	104.61	108.43	2.02	6.98	T/T	4/4	9/10	A/A	A2/A2	C/C
		G40	M	22	0.22	4.34	127.5	118.2	4.32	4.97	T/C	2/4	10/10	G/G	A1/A2	T/C
		G41	M	22	0.34	2.36	117.34	105.31	3.04	4.66	T/T	4/7	9/10	A/A	A1/A2	T/C
		G42	M	31	0.7	3.06	84.25	93.69	3	7.04	C/C	4/4	9/10	A/A	A2/A2	C/C
		G43	M	22	0.12	1.55	106.42	92.91	4.23	4.55	T/T	4/4	10/10	G/A	A2/A2	C/C
		G44	M	26	0.48	6.39	110.69	107.52	2.32	1.37	T/C	4/4	9/10	G/G	A2/A2	C/C
		G45	M	20	0.79	3.82	115.18	109.73	2.16	2.05	T/C	4/7	9/10	G/A	A2/A2	C/C
		G46	M	27	0.09	3.46	118.83	90.41	3.11	7.23	T/C	4/4	9/9	G/A	A2/A2	C/C
		G47	M	22	0.75	5.86	94.26	108.26	5.52	3.27	T/C	2/4	10/10	G/A	A1/A2	T/C
		G48	M	23	0.66	5.45	111.93	108.91	4.54	1.05	C/C	4/7	9/9	G/A	A1/A2	T/C
		G49	M	25	0.82	4.11	108.34	108.95	2.18	7.23	T/C	4/4	9/10	G/A	A2/A2	C/C
		G50	M	23	0.25	2.66	97.78	75.4	2.34	7.34	T/T	4/4	9/10	G/A	A2/A2	C/C
		G51	M	22	0.95	4.25	95.29	106.75	1.41	7.86	T/T	4/4	9/10	G/A	A2/A2	C/C
		G52	M	28	0.95	4.25	101.5	86.92	1.32	7.86	C/C	7/7	10/10	G/G	A1/A2	T/C
		G53	M	23	0.25	5.75	104.25	98.11	3.1	6.88	C/C	2/4	10/11	G/G	A2/A2	C/C
		G54	M		0.5	3.4	112	60	5.4	5.09	T/C	4/4	9/10	G/G	A1/A2	T/C
		G55	M	21	0.44	4.48	101.68	98.51	3.64	6.52	C/C	4/7	10/10	A/A	A2/A2	C/C
		G56	M	20	0.82	5.38	80.77	83.73	5.64	5.71	T/C	4/4	10/10	G/A	A2/A2	C/C
		G57	M	23	0.27	5.54	85.85	83.23	4.88	5.8	T/C	4/7	9/10	G/G	A2/A2	C/C
		G59	M		0.64	4.73	99.02	104.58	2.16	7.54	T/C	4/7	10/10	G/A	A2/A2	C/C
		P2	M	49	0.55	2.98	79.88	67.98	3.36	4.14	C/C	4/7	10/10	A/A	A2/A2	C/C
		P5	M	23	1	2.82	82.5	99.02	2.39	8.82	T/C	4/4	10/10	G/G	A1/A2	T/C
		P6	M	26	0.25	2.11	66.54	55.98	3.86	4.22	T/C	4/7	10/10	G/A	A2/A2	C/C
		P7	M	25	0.7	1.86	101.43	106.66	3.07	3.12	T/T	4/4	9/10	G/A	A2/A2	C/C
		P9	M	25	0.43	5.41	118.49	107.18	4.43	6.09	T/C	4/4	10/10	G/G	A2/A2	C/C
		P11	M	23	0.68	2.5	78.17	70.35	3.29	4.41	T/C	4/7	9/9	G/A	A2/A2	C/C
		P13	M	22	0.61	2.48	83.4	72.38	4.04	4.89	T/C	4/7	9/10	G/A	A2/A2	C/C
		P16	M	20	0.45	3.95	92.8	87.48	5.71	6.34	T/C	2/4	9/10	G/G	A2/A2	C/C
		P17	M	26	0.39	2.84	71.04	79.06	5.42	5.85	T/T	4/7	10/10	G/A	A2/A2	C/C
		P20	M	21	0.46	3.02	65.81	72.26	4.59	4.88	C/C	4/4	9/10	G/A	A2/A2	C/C
		P24	M	23	0.39	2.95	77.5	65.51	4.86	5.39	T/T	4/4	10/10	G/A	A2/A2	C/C
		P27	M		0.61	3.36	74.79	56.98	4.95	5.1	T/T	4/4	9/10	G/A	A2/A2	C/C
		P28	M	22	0.34	2.29	84.11	63.6	4.34	4.14	T/C	4/7	9/10	A/A	A1/A2	T/C
		P31	M	32	0.43	1.3	117.2	102.86	3.31	3.29	T/T	4/4	9/10	G/A	A1/A2	T/C
		P40	M	20	0.41	2.9	83.54	76.04	4.14	4.09	C/C	2/4	9/10	A/A	A2/A2	C/C
		P45	M	46	0.57	1.29	119.93	117.89	1.27	1	T/C	4/7	9/10	A/A	A2/A2	C/C
